# Supplementary material for: Genetic Diversity of Newcastle Disease Virus Involved in the 2021 Outbreaks in Backyard Poultry Farms in Tanzania
Source: Vet Sci. 2023 Jul 21;10(7):477. doi: 10.3390/vetsci10070477 (PMC10385779; doi:10.3390/vetsci10070477)
Supplement: Supplementary file 1 [file vetsci-10-00477-s001.zip]

Archive with 1 entries (1 files):
- vetsci-2416769-supplementary.pdf
